# Supplementary material for: Impact of Fortified Whole Grain Infant Cereal on the Nutrient Density of the Diet in Brazil, the UAE, and the USA: A Dietary Modeling Study
Source: Children (Basel). 2025 Mar 19;12(3):384. doi: 10.3390/children12030384 (PMC11941295; doi:10.3390/children12030384)
Supplement: Supplementary file 1 [file children-12-00384-s001.zip]

Archive with 1 entries (1 files):
- children-3496151-supplementary.pdf
